# Supplementary material for: A robot arm-assisted acupuncture system with motion and force monitoring: establishment and validation
Source: Front Bioeng Biotechnol. 2025 Aug 6;13:1563263. doi: 10.3389/fbioe.2025.1563263 (PMC12364822; doi:10.3389/fbioe.2025.1563263)
Supplement: Supplementary file 1 [file Table1.xlsx]

## Sheet: Sheet1
Description
1. Rats were acclimated to the laboratory environment for 48 hours prior to experimentation.
2. On days 1 (1.1,1.2,1.3) and day2 (2.1,2.2,2.3), rats were tested for nociceptive behavior (BASELINE), including thermal and mechanical pain measurement.
3. an inflammatory pain model was induced via subcutaneous injection of CFA into the left hind paw of each rat. Day 3 was allocated to observe and maintain the animals without intervention, allowing the inflammatory response to fully develop.
4. On day 4, upon verification of the established inflammatory pain model (AII), baseline thresholds (4.1,4.2,4.3) for both thermal hyperalgesia and mechanical allodynia were re-evaluated.
5. Subsequently, acupuncture intervention was administered (AAT), followed by a post-treatment reassessment (4.4,4.5,4.6) of thermal and mechanical nociceptive thresholds.
Thermal
Number_rats	T1.1	T1.2	T1.3	T2.1	T2.2	T2.3	T4.1	T4.2	T4.3	T4.4	T4.5	T4.6	Group	T1	T2	BASELINE	base_average	SD	T4Model	Model_average(AII)	SD	T4(AAT)	AAT_average(AAT)	SD	PTRR	PTRR	SD
1	17.93	9.31	14.81	12.29	11.19	11.49	2.94	3.55	2.34	2.35	3.66	4.11	CG	14.0167	11.6567	12.8367	13.2506	1.84092	2.94333	3.38944	0.441927	3.37333	3.84667	0.627358	0.0434636	0.0397789	0.0563679
2	11.51	16.28	14.69	20	18.23	19.4	2.9	4.03	1.84	4.19	4.39	4.03		14.16	19.21	16.685			2.92333			4.20333			0.093012
3	11.3	11.27	9.05	16.37	14.67	15.27	4.72	3.59	2.62	3.01	5.32	4.91		10.54	15.4367	12.9883			3.64333			4.41333			0.082397
4	17.9	15.63	12.95	11.96	9.05	12.54	3.96	3.69	3.61	4.83	4.57	4.13		15.4933	11.1833	13.3383			3.75333			4.51			0.0789428
5	9.8	9.51	11.71	10.48	15.06	10.49	3.42	1.88	4.11	3.87	2.21	2.76		10.34	12.01	11.175			3.13667			2.94667			-0.0236367
6	20	12.65	10.63	10.75	10.84	10.01	3.67	3.24	4.9	4.07	3.79	3.04		14.4267	10.5333	12.48			3.93667			3.63333			-0.0355053
1	12.52	13.44	12.31	8.15	11	10.29	2.26	2.93	5.92	5.3	6.84	3.91	NR	12.7567	9.81333	11.285	13.1494	1.72001	3.70333	4.15667	0.975413	5.35	5.13	0.607783	0.217191	0.101255	0.143324
2	20	19.12	10.38	15.16	13.02	12.7	3.09	2.22	2.86	3.51	2.51	7.79		16.5	13.6267	15.0633			2.72333			4.60333			0.15235
3	11.53	18.77	16.89	15.04	14.48	16.47	3.56	4.4	4.03	3.32	4.64	6.09		15.73	15.33	15.53			3.99667			4.68333			0.0595376
4	16.86	10.03	11.4	19.65	8.52	8.18	3.03	4.69	5.13	7.13	5.64	4.15		12.7633	12.1167	12.44			4.28333			5.64			0.166326
5	10.12	17.18	10.89	14.17	9.52	11.64	3.72	5.53	4.44	5.57	8.37	3.97		12.73	11.7767	12.2533			4.56333			5.97			0.182922
6	18.53	14.92	7.23	13.3	9.53	10.44	5.47	5.56	5.98	3.94	3.97	5.69		13.56	11.09	12.325			5.67			4.53333			-0.170799
1	12.34	11.66	10.87	12.99	12.64	15.13	3.62	3.54	5.06	7.26	9.61	6.45	MA	11.6233	13.5867	12.605	14.0578	1.85847	4.07333	3.65333	0.436267	7.77333	7.11833	0.462331	0.433678	0.341674	0.073127
2	14.77	13.34	12.14	12.44	14.45	13.06	4.72	2.96	4.33	6.89	8.77	5.89		13.4167	13.3167	13.3667			4.00333			7.18333			0.339623
3	16.46	18.83	16.84	17.37	13.07	18.35	2.3	3.28	5.22	7.09	9.55	5.63		17.3767	16.2633	16.82			3.6			7.42333			0.289208
4	11.15	15.77	14.45	17.42	18.38	16.32	4.45	3.77	3.57	8.32	6.39	5.24		13.79	17.3733	15.5817			3.93			6.65			0.233443
5	11.22	13.7	10.76	12.94	11.49	11.19	2.7	2.48	3.69	7.05	7.23	5.37		11.8933	11.8733	11.8833			2.95667			6.55			0.402539
6	11.39	12.24	16.62	13.01	13.5	17.78	2.89	4.75	2.43	6.83	7.11	7.45		13.4167	14.7633	14.09			3.35667			7.13			0.351553
1	11.23	9.99	11.69	14.96	9.8	14.77	4.26	5.84	4.81	7.36	6.38	8.79	AR	10.97	13.1767	12.0733	13.5689	2.20157	4.97	4.37722	0.67237	7.51	7.41333	0.783808	0.357579	0.359684	0.216446
2	11.79	15.45	14.07	13.81	19.67	14.66	4.23	3.17	5.16	6.07	6.02	6.28		13.77	16.0467	14.9083			4.18667			6.12333			0.180631
3	8.6	9.33	11.58	10.77	10.07	8.16	2.5	4.81	2.06	11.71	7.14	5.93		9.83667	9.66667	9.75167			3.12333			8.26			0.774956
4	13.66	15.96	16.53	15.04	16.12	15.03	4.34	5.69	4.5	8.43	5.81	6.47		15.3833	15.3967	15.39			4.84333			6.90333			0.195322
5	16.55	18.4	15.54	14.07	9	14.32	5.07	4.38	4.46	9.68	7.74	6.6		16.83	12.4633	14.6467			4.63667			8.00667			0.336663
6	11.39	13.15	15.09	12.34	18.74	17.15	4.6	5.22	3.69	8.08	8.42	6.53		13.21	16.0767	14.6433			4.50333			7.67667			0.312952
Mechanical
Number_rats	M1.1	M1.2	M1.3	M2.1	M2.2	M2.3	M4.1	M4.2	M4.3	M4.4	M4.5	M4.6		M1	M2	BASELINE	base_average	SD	T4Model	Model_average(AII)	SD	T4(AAT)	AAT_average(AAT)	SD	PTRR	PTRR	SD
1	97.8	99.3	117.1	116.2	133.2	103.4	35.9	30.6	30.5	30.6	35.5	44.5	CG	104.733	117.6	111.167	134.289	18.5918	32.3333	42.6333	9.08209	36.8667	43.9333	11.0809	0.0575053	0.0176799	0.0413859
2	144.2	152.1	136.8	125.1	141	172.4	45.3	36.9	46.2	42.8	42.6	43.8		144.367	146.167	145.267			42.8			43.0667			0.00260247
3	134.3	126.8	181.6	137.8	123.1	113.6	58.7	57.5	54.6	61.1	62.6	64.9		147.567	124.833	136.2			56.9333			62.8667			0.0748528
4	191.7	178.5	155.7	150.9	151.8	154.9	46.5	41.3	41.6	43.2	42.6	41.3		175.3	152.533	163.917			43.1333			42.3667			-0.00634745
5	148.2	146.9	119.7	118	113.3	109.5	47	48.3	45.8	48.9	48.4	47		138.267	113.6	125.933			47.0333			48.1			0.0135192
6	128.3	130.1	115.8	113.9	123.1	128.3	30.5	32.8	37.4	32.1	31.2	27.7		124.733	121.767	123.25			33.5667			30.3333			-0.0360528
1	121.7	101.9	94.3	96.7	86	81.2	55.1	53.1	46.4	50.9	43	42.7	NR	105.967	87.9667	96.9667	115.703	15.7222	51.5333	44.9889	8.72933	45.5333	50.7333	6.51948	-0.132062	0.0700375	0.117131
2	90.6	92.8	107.3	101.1	112.1	91.6	35.4	39.1	34.3	48.4	49.5	49.1		96.9	101.6	99.25			36.2667			49			0.20217
3	129.8	93.9	108.3	126.5	126.8	96.7	34.7	33.4	31.4	37.4	42.2	43.9		110.667	116.667	113.667			33.1667			41.1667			0.0993789
4	110.6	114	119.8	124.7	131.9	111.2	46.4	43.9	46.1	59	41.6	67.6		114.8	122.6	118.7			45.4667			56.0667			0.144743
5	135.2	135.3	130.9	123.9	147.4	140.8	41	48.9	53.6	63.8	58	46.3		133.8	137.367	135.583			47.8333			56.0333			0.0934473
6	115.4	124.2	136.2	148.4	147	109.1	53.2	55.8	58	56.6	51.3	61.9		125.267	134.833	130.05			55.6667			56.6			0.0125476
1	146.4	148.5	125.5	131.8	141.5	128.7	43.2	41.5	40.4	81.9	85.3	86.6	MA	140.133	134	137.067	133.428	4.08597	41.7	38.9333	4.09905	84.6	79.8056	5.41469	0.449843	0.431862	0.080073
2	130.9	129.7	121.6	122.7	137.7	149.7	41.3	34.6	37.7	84	72.2	64.1		127.4	136.7	132.05			37.8667			73.4333			0.377632
3	139	114.7	116.9	126.2	133.5	134.9	29.7	27	41.4	92	89.7	81.9		123.533	131.533	127.533			32.7			87.8667			0.581722
4	138	146.5	148.3	142.5	133.9	122.8	37.6	38.8	39.2	81.1	80	71.1		144.267	133.067	138.667			38.5333			77.4			0.388149
5	125	149.7	130.2	132.5	121.8	145.9	35	39.3	39.5	81.4	78.3	77.8		134.967	133.4	134.183			37.9333			79.1667			0.428398
6	128.9	131.9	128.3	129.7	128.8	138.8	45.4	42.6	46.6	78.3	71.6	79.2		129.7	132.433	131.067			44.8667			76.3667			0.365429
1	130.7	146.6	115.8	145.3	144.5	152.7	31.4	33.3	41.3	111	112.3	92.5	AR	131.033	147.5	139.267	126.753	9.35796	35.3333	36.8611	4.26737	105.267	78.0833	16.0215	0.672867	0.455019	0.163637
2	124.9	125.4	110.1	148.7	122.5	112.8	49.1	36.2	31.8	80.1	81.6	85.7		120.133	128	124.067			39.0333			82.4667			0.51078
3	104.1	104	90	125.9	122	154.1	45.6	38.4	46.2	63.9	65.6	68.9		99.3667	134	116.683			43.4			66.1333			0.310212
4	124.4	130.8	149.2	111.5	133	141.7	38.1	33.6	43.4	71.3	71.8	68.2		134.8	128.733	131.767			38.3667			70.4333			0.343326
5	132.4	156.8	137.8	133.7	120.9	114.1	29.5	30	35.7	73.6	57	52		142.333	122.9	132.617			31.7333			60.8667			0.288782
6	100.2	98.4	103.6	143.2	127.9	123.4	26	35.6	38.3	83.1	89.8	77.1		100.733	131.5	116.117			33.3			83.3333			0.604146
